# Supplementary material for: Effects of Foot Progression Angle and Stance Width on Lower-Limb Muscle Activation During the Holding Phase of Forward Lunge Exercises in Healthy Adults: A Randomized Within-Participant Crossover Study
Source: J Clin Med. 2026 Jul 15;15(14):5567. doi: 10.3390/jcm15145567 (PMC13413211; doi:10.3390/jcm15145567)
Supplement: Supplementary file 1 [file jcm-15-05567-s001.zip]

Archive with 1 entries (1 files):
- jcm-4408593-supplementary.pdf
